# Supplementary material for: Two Different Heated Tobacco Products vs. Cigarettes: Comparison of Nicotine Delivery and Subjective Effects in Experienced Users
Source: Toxics. 2023 Jun 11;11(6):525. doi: 10.3390/toxics11060525 (PMC10301154; doi:10.3390/toxics11060525)
Supplement: Supplementary file 1 [file toxics-11-00525-s001.zip]

Archive with 1 entries (1 files):
- toxics-2327783-supplementary.pdf
